# Supplementary material for: Pseudocryptic diversity and species boundaries in the sea cucumber Stichopus cf. horrens (Echinodermata: Stichopodidae) revealed by mitochondrial and microsatellite markers
Source: Sci Rep. 2024 Feb 28;14:4886. doi: 10.1038/s41598-024-54987-w (PMC10901784; doi:10.1038/s41598-024-54987-w)
Supplement: Supplementary file 2 — Supplementary Information 2. [file 41598_2024_54987_MOESM2_ESM.xlsx]

## Sheet: Sheet1
Supplementary Material. Table 1. Summary of Stichopus sp. and other Stichopodidae sequences retrieved from GenBank included in the phylogenetic analysis.
Species	Accession No.	Sample Name	Location	Reference
Stichopus chloronotus	EU848287	Sc voucher FAO 115	New Caledonia	Uthicke et al. 2010
	EU856610	Sc1.Cent-GBR	Reef 18–026, Central GBR, Aus	Byrne et al. 2010
	EU856611	Sc2.Cent-GBR	Reef 18–026, Central GBR, Aus	Byrne et al. 2010
	EU856612	Sc3.Cent-GBR	Reef 18–026, Central GBR, Aus	Byrne et al. 2010
	EU856613	Sc4.Cent-GBR	Reef 18–026, Central GBR, Aus	Byrne et al. 2010
	EU856614	Sc1.TS	Derder Reef, Torres Strait, Aus	Byrne et al. 2010
	EU856615	Sc2.TS	Derder Reef, Torres Strait, Aus	Byrne et al. 2010
	EU856616	Sc3.TS	Derder Reef, Torres Strait, Aus	Byrne et al. 2010
	EU856617	Sc4.TS	Derder Reef, Torres Strait, Aus	Byrne et al. 2010
	EU856618	Sc1.RI	Etang Sale, Reunion FRA	Byrne et al. 2010
	EU856619	Sc2.RI	Etang Sale, Reunion FRA	Byrne et al. 2010
	EU856620	Sc3.RI	Etang Sale, Reunion FRA	Byrne et al. 2010
	EU856621	Sc4.RI	Etang Sale, Reunion FRA	Byrne et al. 2010
	FJ589204		China, South China Sea	Wen et al. 2010
	FJ971402		China, South China Sea	Wen et al. 2010
	KT271493		Australia	Doyle and Uthicke 2015
Stichopus hermanni	EU848278	Sh FAO 005	New Caledonia	Uthicke et al. 2010
	EU848281	Sh FAO 004	New Caledonia	Uthicke et al. 2010
	EU856544	Sher1. HI-GBR	Australia, Great Barrier Reef	Byrne et al. 2010
	EU856545	Sher1.TS	Australia, Tasmanian Sea	Byrne et al. 2010
	EU856546	Sher2.HI-GBR	Australia, Great Barrier Reef	Byrne et al. 2010
	EU856547	Sher2.TS	Australia, Tasmanian Sea	Byrne et al. 2010
	EU856548	Sher3.HI-GBR	Australia, Great Barrier Reef	Byrne et al. 2010
	EU856549	Sher2.TS	Australia, Tasmanian Sea	Byrne et al. 2010
	EU856550	Sher2.HI-GBR	Australia, Great Barrier Reef	Byrne et al. 2010
	EU856551	Sher2.TS	Australia, Tasmanian Sea	Byrne et al. 2010
	EU856552	Sher3.HI-GBR	Australia, Great Barrier Reef	Byrne et al. 2010
	EU856553	Sher3.TS	Australia, Great Barrier Reef	Byrne et al. 2010
	FJ589203	Sher4.HI-GBR	China, South China Sea	Wen et al. 2010
	FJ971401	Sher4.TS	China, South China Sea	Wen et al. 2010
	GQ920685		Egypt, Red Sea	Ahmed,M.I. and Lunt,D.H. (unpublished data)
	GQ920686		Egypt, Red Sea	Ahmed,M.I. and Lunt,D.H. (unpublished data)
Stichopus horrens	EU848282	FAO 019	Philippines	Byrne et al. 2010
	EU856554	Sh. OTI-GBR	One Tree Island, GBR Australia	Byrne et al. 2010
	EU856555	Sh.SAM (BM)	Samoa	Byrne et al. 2010
	JQ815218	Q1	Qionghai Hainan, China SCS	Yuan et al. 2013
	JQ815219	Q2	Qionghai Hainan, China SCS	Yuan et al. 2013
	JQ815220	Q3	Qionghai Hainan, China SCS	Yuan et al. 2013
	JQ815221	Q4	Qionghai Hainan, China SCS	Yuan et al. 2013
	JQ815222	Q5	Qionghai Hainan, China SCS	Yuan et al. 2013
	JQ815223	Q6	Qionghai Hainan, China SCS	Yuan et al. 2013
	JQ815224	Q7	Qionghai Hainan, China SCS	Yuan et al. 2013
	JQ815225	Q8	Qionghai Hainan, China SCS	Yuan et al. 2013
	JQ815226	Y1	Yongxing Island Hainan, China SCS	Yuan et al. 2013
	JQ815227	Y2	Yongxing Island Hainan, China SCS	Yuan et al. 2013
	JQ815228	Y3	Yongxing Island Hainan, China SCS	Yuan et al. 2013
	JQ815229	Y4	Yongxing Island Hainan, China SCS	Yuan et al. 2013
	JQ815230	Y5	Yongxing Island Hainan, China SCS	Yuan et al. 2013
	JQ815231	Y6	Yongxing Island Hainan, China SCS	Yuan et al. 2013
	JQ815232	Y7	Yongxing Island Hainan, China SCS	Yuan et al. 2013
	JQ815233	Y8	Yongxing Island Hainan, China SCS	Yuan et al. 2013
	JQ815234	Y9	Yongxing Island Hainan, China SCS	Yuan et al. 2013
	JQ815235	Y10	Yongxing Island Hainan, China SCS	Yuan et al. 2013
	JQ815236	S1	Sanya Hainan, China SCS	Yuan et al. 2013
	JQ815237	S2	Sanya Hainan, China SCS	Yuan et al. 2013
	JQ815238	S3	Sanya Hainan, China SCS	Yuan et al. 2013
	JQ815239	S4	Sanya Hainan, China SCS	Yuan et al. 2013
	JQ815240	S5	Sanya Hainan, China SCS	Yuan et al. 2013
	KC405567	SHP1	Pangkor Island, Malaysia	Kamarudin and Rehan 2015
	KC405568	SHP2	Pangkor Island, Malaysia	Kamarudin and Rehan 2015
	HQ000092		Xisha Islands, South China Sea	Fan 2011
	KP780305		Kerala, India	Deepa and Bijukumar unpublished
	KY933769	LKIG1	Langkawi Island, Malaysia	Kamarudin et al. unpublished
	KY933770	LKIG2	Langkawi Island, Malaysia	Kamarudin et al. unpublished
	KY933771	LKIG3	Langkawi Island, Malaysia	Kamarudin et al. unpublished
	KY933772	LKIG4	Langkawi Island, Malaysia	Kamarudin et al. unpublished
	KY933773	LKIG5	Langkawi Island, Malaysia	Kamarudin et al. unpublished
	KY933774	LKIG6	Langkawi Island, Malaysia	Kamarudin et al. unpublished
	KY986418	SHP3	Pangkor Island, Malaysia	Kamarudin and Rehan 2015
Stichopus monotuberculatus	EU856556	Sm.LI-GBR	Lizard Island GBR, Australia	Byrne et al. 2010
	EU856557	Sm1.MI-GBR	Magnetic Island, Australia	Byrne et al. 2010
	EU856558	Sm2.MI-GBR	Magnetic Island, Australia	Byrne et al. 2010
	EU856559	Sm3.MI-GBR	Magnetic Island, Australia	Byrne et al. 2010
	EU856560	Sm4.MI-GBR	Magnetic Island, Australia	Byrne et al. 2010
	EU856561	Sm5.MI-GBR	Magnetic Island, Australia	Byrne et al. 2010
	EU856562	Sm1.OTI-GBR	One Tree Island, GBR Australia	Byrne et al. 2010
	EU856563	Sm1.SSAM	Salelologa, Savaii Is Samoa	Byrne et al. 2010
	EU856564	Sm1.TSAM	Toamua, Upolu Is Samoa	Byrne et al. 2010
	EU856565	Sm2.OTI-GBR	One Tree Island, GBR Australia	Byrne et al. 2010
	EU856566	Sm2.SSAM	Salelologa, Savaii Is Samoa	Byrne et al. 2010
	EU856567	Sm2.TSAM	Toamua, Upolu Is Samoa	Byrne et al. 2010
	EU856568	Sm3.OTI-GBR	Australia, Great Barrier Reef	Byrne et al. 2010
	EU856569	Sm3.SSAM	Salelologa, Savaii Is Samoa	Byrne et al. 2010
	EU856570	Sm3.TSAM	Salelologa, Savaii Is Samoa	Byrne et al. 2010
	EU856571	Sm4.OTI-GBR	Australia, Great Barrier Reef	Byrne et al. 2010
	EU856572	Sm4.SSAM	Salelologa, Savaii Is Samoa	Byrne et al. 2010
	EU856573	Sm4.TSAM	Toamua, Upolu Is Samoa	Byrne et al. 2010
	EU856574	Sm1.HI-GBR	Australia, Great Barrier Reef	Byrne et al. 2010
	EU856575	Sm5.SSAM	Salelologa, Savaii Is Samoa	Byrne et al. 2010
	EU856576	Sm6.SSAM	Salelologa, Savaii Is Samoa	Byrne et al. 2010
	EU856577	Sm2.HI-GBR	Heron Is GBR, Australia	Byrne et al. 2010
	EU856578	Sm3.HI-GBR	Heron Is GBR, Australia	Byrne et al. 2010
	EU856579	Sm10.HI-GBR	Heron Is GBR, Australia	Byrne et al. 2010
	EU856580	Sm4.HI-GBR	Heron Is GBR, Australia	Byrne et al. 2010
	EU856581	Sm5.HI-GBR	Heron Is GBR, Australia	Byrne et al. 2010
	EU856582	Sm6.HI-GBR	Heron Is GBR, Australia	Byrne et al. 2010
	EU856583	Sm7.HI-GBR	Heron Is GBR, Australia	Byrne et al. 2010
	EU856584	Sm8.HI-GBR	Heron Is GBR, Australia	Byrne et al. 2010
	EU856585	Sm9.HI-GBR	Heron Is GBR, Australia	Byrne et al. 2010
	JQ290009	W1	Wenshang Hainan, China SCS	Yuan et al. 2013
	JQ290010	W2	Wenshang Hainan, China SCS	Yuan et al. 2013
	JQ290011	W3	Wenshang Hainan, China SCS	Yuan et al. 2013
	JQ290012	W4	Wenshang Hainan, China SCS	Yuan et al. 2013
	JQ290013	W5	Wenshang Hainan, China SCS	Yuan et al. 2013
	JQ290014	Q1	Wenshang Hainan, China SCS	Yuan et al. 2013
	JQ290015	Q2	Qiongshai Hainan, China SCS	Yuan et al. 2013
	JQ290016	Q3	Qiongshai Hainan, China SCS	Yuan et al. 2013
	JQ290017	S1	Sanya Hainan, China SCS	Yuan et al. 2013
	JQ290018	S2	Sanya Hainan, China SCS	Yuan et al. 2013
	JQ290019	S3	Sanya Hainan, China SCS	Yuan et al. 2013
	JQ290020	S4	Sanya Hainan, China SCS	Yuan et al. 2013
	JQ290021	S5	Sanya Hainan, China SCS	Yuan et al. 2013
	JQ290022	Y1	Yoxing Island Hainan, China SCS	Yuan et al. 2013
	JQ290023	Y2	Yoxing Island Hainan, China SCS	Yuan et al. 2013
	JQ290024	Y3	Yoxing Island Hainan, China SCS	Yuan et al. 2013
	JQ290025	Y4	Yoxing Island Hainan, China SCS	Yuan et al. 2013
	JQ290026	G1	Beihai Guangxi, China SCS	Yuan et al. 2013
	KC424496	haplotype 1	South China Sea	Fan and Wen, unpublished
	KC424497	haplotype 2	South China Sea	Fan and Wen, unpublished
	KC424498	haplotype 3	South China Sea	Fan and Wen, unpublished
	KC424499	haplotype 4	South China Sea	Fan and Wen, unpublished
	KC424500	haplotype 5	South China Sea	Fan and Wen, unpublished
	KC424501	haplotype 6	South China Sea	Fan and Wen, unpublished
	KC424502	haplotype 7	South China Sea	Fan and Wen, unpublished
	KC424503	haplotype 8	South China Sea	Fan and Wen, unpublished
	KC424504	haplotype 9	South China Sea	Fan and Wen, unpublished
	KC424505	haplotype 10	South China Sea	Fan and Wen, unpublished
	KC424506	haplotype 11	South China Sea	Fan and Wen, unpublished
	KC424507	haplotype 12	South China Sea	Fan and Wen, unpublished
	KC424508	haplotype 13	South China Sea	Fan and Wen, unpublished
	KC424509	haplotype 14	South China Sea	Fan and Wen, unpublished
	KC424510	haplotype 15	South China Sea	Fan and Wen, unpublished
	KC424511	haplotype 16	South China Sea	Fan and Wen, unpublished
	KC424512	haplotype 17	South China Sea	Fan and Wen, unpublished
	KC424513	haplotype 18	South China Sea	Fan and Wen, unpublished
	KC424514	haplotype 19	South China Sea	Fan and Wen, unpublished
	KC424515	haplotype 20	South China Sea	Fan and Wen, unpublished
	KC424516	haplotype 21	South China Sea	Fan and Wen, unpublished
	KC424517	haplotype 22	South China Sea	Fan and Wen, unpublished
	KC424518	haplotype 23	South China Sea	Fan and Wen, unpublished
Stichopus naso	EU848279	FAO 056	New Caledonia	Uthicke et al. 2010
	EU848280	FAO 055	New Caledonia	Uthicke et al. 2010
	EU856586	Sn1. MOR-QLD	Moreton Bay, Qld, Australia	Byrne et al. 2010
	EU856587	Sn1.SBD-GBR	GBR, Aus(MTQ #SBD24743)	Byrne et al. 2010
	EU856588	Sn2.SBD-GBR	GBR, Aus (MTQ#SBD24704)	Byrne et al. 2010
	EU856589	Sn3.SBD-GBR	GBR, Aus (MTQ#SBD24742)	Byrne et al. 2010
	EU856590	Sn4.SBD-GBR	GBR, Aus (MTQ#SBD025742)	Byrne et al. 2010
	EU856591	Sn5.SBD-GBR	GBR, Aus (MTQ#SBD01059)	Byrne et al. 2010
	EU856592	Sn6.SBD-GBR	GBR, Aus	Byrne et al. 2010
	EU856593	Sn7.SBD-GBR	GBR, Aus	Byrne et al. 2010
	EU856594	Sn2.MOR-QLD	Moreton Bay, Qld, Aus	Byrne et al. 2010
	EU856595	Sn3.MOR-QLD	Moreton Bay, Qld, Aus	Byrne et al. 2010
	EU856596	Sn4.SBD-GBR	Moreton Bay, Qld, Aus	Byrne et al. 2010
	EU856597	Sn5.SBD-GBR	Moreton Bay, Qld, Aus	Byrne et al. 2010
Stichopus ocellatus	EU220814	NMV F94742	Papua New Guinea	O'Loughlin et al. 2007
	EU856604	SoBI-GBR	Australia, Great Barrier Reef	Byrne et al, 2010
	EU856605	SoCent-GBR	Australia, Great Barrier Reef	Byrne et al, 2010
	EU856606	SoLongIs-GBR	Australia, Great Barrier Reef	Byrne et al, 2010
	EU856607	SoLindIs-GBr	Australia, Great Barrier Reef	Byrne et al, 2010
	EU856608	So2.TS	Torres Strait, Australia	Byrne et al, 2010
	EU856609	So3.TS	Torres Strait, Australia	Byrne et al, 2010
Stichopus vastus	EU848275	FAO 027	Lizard Island GBR, Australia	Byrne et al. 2010
	EU856622	Sv1.TS	Torres Strait, Australia	Byrne et al. 2010
	EU856623	Sv2.TS	Torres Strait, Australia	Byrne et al. 2010
	EU856624	Sv3.TS	Torres Strait, Australia	Byrne et al. 2010
Isostichopus badionotus	KX384015	4H	Colombia, Caribbean coast	Castro et al., unpublished
	KX384017	2H	Colombia, Caribbean coast	Castro et al., unpublished
	KX384018	1H	Colombia, Caribbean coast	Castro et al., unpublished
Isostichopus fuscus	AF486425	If10	Mexico, Eastern Pacific	Solis-Marin et al., 2004
	AF486428	If4	Mexico, Eastern Pacific	Solis-Marin et al., 2004
	MK477908	IfTa2010	Colombia, Eastern Pacific coast	Borrero-Perez and Solis-Marin 2019
Australostichopus mollis	EU870030	Ech053	Tasmania, Australia	Ward et al. 2008
	EU870033	Ech003	Tasmania, Australia	Ward et al. 2008
	EU870034	Ech002	Tasmania, Australia	Ward et al. 2008
